# Supplementary material for: Label Distribution Learning for Automatic Cancer Grading of Histopathological Images of Prostate Cancer
Source: Cancers (Basel). 2023 Feb 28;15(5):1535. doi: 10.3390/cancers15051535 (PMC10000939; doi:10.3390/cancers15051535)
Supplement: Supplementary file 1 [file cancers-15-01535-s001.zip]

Archive with 1 entries (1 files):
- cancers-2248015-supplementary.pdf
